# Supplementary material for: Understanding Job Satisfaction and Occupational Stressors of Distinctive Roles in Zoos and Aquariums
Source: Animals (Basel). 2023 Jun 17;13(12):2018. doi: 10.3390/ani13122018 (PMC10295341; doi:10.3390/ani13122018)
Supplement: Supplementary file 1 [file animals-13-02018-s001.zip]

Archive with 1 entries (1 files):
- animals-2430329-supplementary.pdf
